# Supplementary material for: Cassava yield traits predicted by genomic selection methods
Source: PLoS One. 2019 Nov 14;14(11):e0224920. doi: 10.1371/journal.pone.0224920 (PMC6855463; doi:10.1371/journal.pone.0224920)
Supplement: S1 Table — (XLSX) [file pone.0224920.s010.xlsx]

## Sheet: CloneHet
Table S1. Multilocus heterozygosity of individual level
Clone	Heterozygosity
9624-09	0.280588
98150-06	0.286096
BGM0004	0.28476
BGM0005	0.307985
BGM0006	0.316144
BGM0014	0.276416
BGM0018	0.314623
BGM0019	0.258206
BGM0020	0.314685
BGM0021	0.333738
BGM0022	0.292241
BGM0023	0.291871
BGM0024	0.332134
BGM0025	0.308663
BGM0027	0.282766
BGM0028	0.337622
BGM0029	0.275121
BGM0030	0.301901
BGM0032	0.23344
BGM0036	0.305642
BGM0037	0.329812
BGM0039	0.28809
BGM0040	0.259028
BGM0042	0.300483
BGM0044	0.237077
BGM0045	0.335423
BGM0046	0.301613
BGM0047	0.360354
BGM0048	0.261063
BGM0049	0.288603
BGM0050	0.305868
BGM0052	0.284822
BGM0053	0.286219
BGM0054	0.27397
BGM0056	0.306669
BGM0058	0.242359
BGM0060	0.30595
BGM0061	0.251382
BGM0062	0.27547
BGM0063	0.273024
BGM0065	0.273168
BGM0066	0.24943
BGM0067	0.243983
BGM0069	0.337848
BGM0070	0.266139
BGM0073	0.263344
BGM0076	0.282499
BGM0080	0.339595
BGM0083	0.333861
BGM0084	0.309608
BGM0085	0.307944
BGM0087	0.307697
BGM0088	0.32864
BGM0089	0.2632
BGM0090	0.290104
BGM0091	0.330552
BGM0093	0.284555
BGM0096	0.298037
BGM0097	0.293906
BGM0098	0.322988
BGM0100	0.326729
BGM0106	0.291563
BGM0115	0.320255
BGM0116	0.335012
BGM0119	0.274997
BGM0120	0.309937
BGM0123	0.277032
BGM0124	0.330757
BGM0126	0.291275
BGM0128	0.334292
BGM0130	0.331744
BGM0132	0.249964
BGM0133	0.270085
BGM0134	0.267783
BGM0135	0.269222
BGM0136	0.322331
BGM0137	0.27434
BGM0138	0.33236
BGM0140	0.292282
BGM0143	0.32418
BGM0144	0.283979
BGM0145	0.293906
BGM0150	0.332998
BGM0151	0.280382
BGM0152	0.338896
BGM0155	0.327222
BGM0156	0.334107
BGM0157	0.329093
BGM0160	0.328702
BGM0161	0.319104
BGM0162	0.320769
BGM0163	0.300257
BGM0164	0.327736
BGM0166	0.334642
BGM0167	0.330531
BGM0168	0.332422
BGM0169	0.312917
BGM0170	0.319124
BGM0171	0.319412
BGM0174	0.34683
BGM0179	0.274669
BGM0184	0.370342
BGM0185	0.343747
BGM0186	0.2476
BGM0187	0.270764
BGM0188	0.301737
BGM0189	0.331888
BGM0190	0.273888
BGM0195	0.32675
BGM0199	0.308273
BGM0201	0.275347
BGM0202	0.273908
BGM0204	0.274278
BGM0206	0.303956
BGM0207	0.290268
BGM0208	0.340047
BGM0209	0.337273
BGM0210	0.334827
BGM0211	0.325599
BGM0212	0.272613
BGM0213	0.27136
BGM0214	0.330716
BGM0215	0.328743
BGM0216	0.331559
BGM0220	0.284883
BGM0222	0.316781
BGM0223	0.313472
BGM0226	0.282314
BGM0235	0.320748
BGM0236	0.259768
BGM0237	0.316535
BGM0238	0.335731
BGM0239	0.280526
BGM0240	0.3041
BGM0247	0.277176
BGM0248	0.274915
BGM0250	0.275655
BGM0254	0.311972
BGM0257	0.321406
BGM0260	0.280588
BGM0261	0.318097
BGM0264	0.291666
BGM0266	0.326729
BGM0268	0.326051
BGM0269	0.320871
BGM0270	0.276642
BGM0277	0.335156
BGM0279	0.319392
BGM0281	0.324222
BGM0283	0.327078
BGM0284	0.278224
BGM0285	0.27434
BGM0286	0.272634
BGM0287	0.320604
BGM0288	0.272449
BGM0289	0.305786
BGM0290	0.30556
BGM0294	0.249306
BGM0297	0.319947
BGM0298	0.305498
BGM0303	0.319351
BGM0304	0.316884
BGM0306	0.270517
BGM0307	0.273723
BGM0308	0.328579
BGM0314	0.28439
BGM0316	0.328764
BGM0318	0.31859
BGM0323	0.282314
BGM0324	0.306032
BGM0326	0.28437
BGM0327	0.273723
BGM0336	0.317028
BGM0337	0.299188
BGM0341	0.310163
BGM0342	0.233789
BGM0345	0.320789
BGM0349	0.273374
BGM0352	0.28922
BGM0357	0.260138
BGM0358	0.327366
BGM0359	0.328332
BGM0360	0.28326
BGM0362	0.319186
BGM0364	0.264721
BGM0366	0.372192
BGM0368	0.2974
BGM0369	0.333203
BGM0371	0.321406
BGM0374	0.333224
BGM0380	0.32194
BGM0382	0.311109
BGM0386	0.293187
BGM0388	0.288521
BGM0389	0.318528
BGM0390	0.336409
BGM0394	0.31748
BGM0395	0.331168
BGM0396	0.314438
BGM0398	0.336944
BGM0399	0.340726
BGM0400	0.261289
BGM0406	0.286836
BGM0407	0.309259
BGM0408	0.293844
BGM0410	0.283136
BGM0411	0.289467
BGM0413	0.300154
BGM0414	0.313678
BGM0420	0.279087
BGM0422	0.300175
BGM0424	0.296578
BGM0425	0.34239
BGM0426	0.280074
BGM0427	0.296907
BGM0428	0.322372
BGM0435	0.271462
BGM0436	0.272367
BGM0437	0.304573
BGM0438	0.315507
BGM0439	0.270044
BGM0440	0.273949
BGM0442	0.316247
BGM0444	0.271709
BGM0447	0.331086
BGM0448	0.327469
BGM0449	0.332114
BGM0451	0.327942
BGM0452	0.30706
BGM0456	0.187154
BGM0460	0.311828
BGM0461	0.295756
BGM0462	0.305005
BGM0463	0.309156
BGM0465	0.279499
BGM0467	0.289261
BGM0468	0.246038
BGM0470	0.248217
BGM0471	0.254979
BGM0472	0.398911
BGM0473	0.329175
BGM0474	0.276909
BGM0475	0.290494
BGM0478	0.334313
BGM0480	0.317254
BGM0484	0.342534
BGM0489	0.338033
BGM0492	0.294913
BGM0495	0.298407
BGM0498	0.320728
BGM0499	0.320275
BGM0500	0.29814
BGM0505	0.308375
BGM0507	0.295797
BGM0508	0.2647
BGM0509	0.294852
BGM0510	0.266632
BGM0511	0.285623
BGM0512	0.284945
BGM0514	0.27734
BGM0517	0.287411
BGM0521	0.302066
BGM0523	0.307553
BGM0527	0.296455
BGM0529	0.294605
BGM0532	0.30001
BGM0536	0.282479
BGM0537	0.293516
BGM0540	0.308046
BGM0541	0.279992
BGM0542	0.308252
BGM0543	0.332525
BGM0547	0.334539
BGM0549	0.338917
BGM0550	0.249635
BGM0551	0.331045
BGM0555	0.311582
BGM0556	0.284267
BGM0557	0.335628
BGM0560	0.308786
BGM0561	0.280814
BGM0563	0.280259
BGM0564	0.282643
BGM0567	0.295468
BGM0570	0.318467
BGM0573	0.278861
BGM0574	0.274093
BGM0576	0.27138
BGM0579	0.336266
BGM0583	0.33421
BGM0587	0.31972
BGM0589	0.261042
BGM0590	0.272243
BGM0591	0.2751
BGM0592	0.316843
BGM0593	0.280567
BGM0598	0.315158
BGM0600	0.297811
BGM0601	0.263241
BGM0603	0.297318
BGM0606	0.257178
BGM0607	0.259727
BGM0614	0.306957
BGM0615	0.321139
BGM0618	0.285767
BGM0620	0.298859
BGM0623	0.305313
BGM0624	0.288233
BGM0625	0.264947
BGM0626	0.240612
BGM0630	0.276662
BGM0631	0.322125
BGM0635	0.274484
BGM0638	0.328373
BGM0640	0.265091
BGM0642	0.269428
BGM0646	0.331559
BGM0648	0.278491
BGM0650	0.277916
BGM0651	0.287555
BGM0654	0.320748
BGM0655	0.287802
BGM0657	0.267742
BGM0658	0.302456
BGM0659	0.291358
BGM0660	0.273785
BGM0662	0.269448
BGM0664	0.270455
BGM0665	0.280156
BGM0666	0.296393
BGM0669	0.262172
BGM0670	0.292262
BGM0671	0.285582
BGM0673	0.27099
BGM0677	0.294995
BGM0678	0.259768
BGM0679	0.245853
BGM0680	0.286651
BGM0682	0.322002
BGM0685	0.293577
BGM0693	0.282109
BGM0694	0.291727
BGM0697	0.277443
BGM0699	0.26246
BGM0700	0.250786
BGM0702	0.291995
BGM0703	0.271894
BGM0707	0.32194
BGM0711	0.25652
BGM0714	0.283198
BGM0715	0.255513
BGM0717	0.330141
BGM0718	0.268482
BGM0726	0.159942
BGM0728	0.319001
BGM0729	0.250375
BGM0745	0.267064
BGM0778	0.33197
BGM0779	0.261206
BGM0780	0.260528
BGM0781	0.263796
BGM0785	0.335793
BGM0788	0.332525
BGM0805	0.324119
BGM0806	0.306156
BGM0807	0.26431
BGM0808	0.313534
BGM0809	0.321139
BGM0810	0.289097
BGM0812	0.279992
BGM0813	0.279457
BGM0814	0.271915
BGM0816	0.305786
BGM0817	0.305231
BGM0820	0.266653
BGM0823	0.291296
BGM0843	0.297544
BGM0845	0.283691
BGM0846	0.297749
BGM0847	0.330819
BGM0848	0.331867
BGM0849	0.320049
BGM0850	0.328106
BGM0851	0.337211
BGM0854	0.327284
BGM0856	0.304388
BGM0857	0.310903
BGM0858	0.252266
BGM0859	0.328476
BGM0863	0.304676
BGM0866	0.296002
BGM0872	0.296825
BGM0873	0.292776
BGM0875	0.297256
BGM0877	0.299085
BGM0878	0.271216
BGM0882	0.295057
BGM0885	0.279375
BGM0886	0.282396
BGM0889	0.2617
BGM0892	0.279848
BGM0893	0.256233
BGM0894	0.259542
BGM0898	0.33456
BGM0900	0.288131
BGM0901	0.281574
BGM0902	0.260487
BGM0903	0.260343
BGM0905	0.286836
BGM0906	0.287288
BGM0909	0.271154
BGM0914	0.262501
BGM0915	0.296331
BGM0917	0.295406
BGM0918	0.274237
BGM0919	0.246388
BGM0920	0.242976
BGM0922	0.28326
BGM0925	0.277587
BGM0930	0.264927
BGM0934	0.280074
BGM0935	0.325064
BGM0936	0.253006
BGM0937	0.254815
BGM0940	0.317645
BGM0941	0.260528
BGM0942	0.263015
BGM0943	0.233296
BGM0944	0.247991
BGM0945	0.25167
BGM0946	0.248772
BGM0948	0.248505
BGM0949	0.24945
BGM0952	0.267886
BGM0953	0.250724
BGM0954	0.256315
BGM0955	0.259624
BGM0957	0.25909
BGM0958	0.252965
BGM0959	0.286199
BGM0960	0.25206
BGM0961	0.251403
BGM0962	0.250498
BGM0963	0.26024
BGM0966	0.273641
BGM0967	0.257096
BGM0968	0.304059
BGM0971	0.239646
BGM0972	0.270455
BGM0973	0.246861
BGM0974	0.265708
BGM0975	0.253581
BGM0976	0.275306
BGM0978	0.267455
BGM0979	0.304018
BGM0980	0.2357
BGM0981	0.247847
BGM0982	0.250026
BGM0985	0.27212
BGM0986	0.246203
BGM0987	0.245607
BGM0989	0.273086
BGM0992	0.263714
BGM0993	0.273415
BGM0994	0.256335
BGM0995	0.29072
BGM0996	0.25687
BGM0998	0.267763
BGM1006	0.245833
BGM1015	0.334375
BGM1023	0.281985
BGM1024	0.28439
BGM1025	0.275511
BGM1027	0.29962
BGM1029	0.29518
BGM1031	0.327674
BGM1037	0.297195
BGM1041	0.316288
BGM1042	0.320317
BGM1043	0.274093
BGM1044	0.292488
BGM1050	0.281163
BGM1053	0.287884
BGM1055	0.296331
BGM1057	0.327736
BGM1060	0.271195
BGM1064	0.299846
BGM1067	0.304737
BGM1068	0.303792
BGM1073	0.327572
BGM1077	0.276292
BGM1078	0.277505
BGM1079	0.333676
BGM1081	0.327757
BGM1082	0.31228
BGM1087	0.336985
BGM1091	0.327572
BGM1103	0.328558
BGM1105	0.296455
BGM1106	0.33567
BGM1107	0.322886
BGM1108	0.300935
BGM1110	0.322454
BGM1111	0.325414
BGM1115	0.305806
BGM1116	0.300606
BGM1118	0.278471
BGM1119	0.306711
BGM1120	0.281883
BGM1123	0.305991
BGM1125	0.319762
BGM1126	0.320789
BGM1127	0.265975
BGM1128	0.262871
BGM1133	0.250786
BGM1134	0.293433
BGM1136	0.33458
BGM1137	0.255082
BGM1139	0.238557
BGM1141	0.246388
BGM1142	0.331436
BGM1143	0.246511
BGM1148	0.324859
BGM1152	0.275614
BGM1153	0.328373
BGM1155	0.295941
BGM1156	0.334662
BGM1158	0.270825
BGM1159	0.271298
BGM1162	0.272284
BGM1163	0.336081
BGM1164	0.241722
BGM1165	0.294769
BGM1167	0.277073
BGM1168	0.254465
BGM1175	0.302107
BGM1180	0.274915
BGM1188	0.338526
BGM1190	0.262645
BGM1196	0.273641
BGM1198	0.274792
BGM1200	0.3041
BGM1203	0.329997
BGM1213	0.267311
BGM1214	0.268112
BGM1222	0.325866
BGM1223	0.265502
BGM1226	0.307348
BGM1227	0.273518
BGM1236	0.306361
BGM1243	0.322701
BGM1245	0.290823
BGM1248	0.429576
BGM1249	0.313925
BGM1251	0.314068
BGM1252	0.2394
BGM1253	0.285685
BGM1254	0.24908
BGM1255	0.24312
BGM1257	0.249389
BGM1259	0.283794
BGM1262	0.290761
BGM1263	0.288377
BGM1265	0.293701
BGM1267	0.291214
BGM1269	0.294934
BGM1273	0.286404
BGM1275	0.31524
BGM1280	0.25909
BGM1281	0.32825
BGM1282	0.296105
BGM1283	0.288439
BGM1284	0.266139
BGM1285	0.307553
BGM1286	0.260117
BGM1288	0.306793
BGM1291	0.337786
BGM1294	0.327654
BGM1300	0.271442
BGM1305	0.290371
BGM1306	0.331888
BGM1310	0.327428
BGM1313	0.315528
BGM1318	0.264618
BGM1323	0.305313
BGM1324	0.28922
BGM1327	0.326339
BGM1328	0.325455
BGM1332	0.306258
BGM1333	0.313637
BGM1335	0.305272
BGM1338	0.305601
BGM1342	0.278697
BGM1345	0.271092
BGM1347	0.273785
BGM1348	0.292837
BGM1349	0.288069
BGM1354	0.267434
BGM1356	0.291625
BGM1358	0.280567
BGM1359	0.32007
BGM1362	0.329051
BGM1363	0.255431
BGM1364	0.309835
BGM1366	0.328928
BGM1367	0.324263
BGM1369	0.280526
BGM1370	0.323913
BGM1371	0.322742
BGM1376	0.291707
BGM1377	0.289898
BGM1386	0.264248
BGM1388	0.28141
BGM1389	0.26766
BGM1393	0.280526
BGM1395	0.305724
BGM1397	0.270311
BGM1398	0.298078
BGM1400	0.294646
BGM1402	0.300298
BGM1403	0.324448
BGM1407	0.327633
BGM1408	0.285767
BGM1409	0.295283
BGM1410	0.336862
BGM1412	0.337129
BGM1413	0.307964
BGM1414	0.297092
BGM1415	0.268605
BGM1416	0.326935
BGM1417	0.329586
BGM1419	0.28437
BGM1420	0.304039
BGM1422	0.283177
BGM1423	0.304779
BGM1429	0.304511
BGM1432	0.286733
BGM1436	0.273929
BGM1437	0.306854
BGM1442	0.308745
BGM1444	0.297215
BGM1446	0.299969
BGM1447	0.289631
BGM1451	0.305909
BGM1453	0.29666
BGM1454	0.300236
BGM1455	0.326976
BGM1456	0.173713
BGM1457	0.290022
BGM1458	0.269222
BGM1464	0.263077
BGM1465	0.268112
BGM1466	0.272305
BGM1472	0.276662
BGM1474	0.304552
BGM1479	0.270949
BGM1480	0.309033
BGM1481	0.327572
BGM1484	0.277258
BGM1485	0.269613
BGM1487	0.330223
BGM1488	0.30447
BGM1489	0.321714
BGM1490	0.320913
BGM1497	0.280649
BGM1498	0.335382
BGM1499	0.29999
BGM1502	0.279457
BGM1503	0.337232
BGM1507	0.303669
BGM1508	0.32342
BGM1511	0.275861
BGM1515	0.305683
BGM1518	0.304552
BGM1519	0.272593
BGM1520	0.335176
BGM1521	0.295036
BGM1525	0.236892
BGM1527	0.28252
BGM1535	0.301778
BGM1537	0.305827
BGM1547	0.288809
BGM1549	0.306834
BGM1552	0.304265
BGM1560	0.33643
BGM1567	0.289117
BGM1569	0.275737
BGM1579	0.306608
BGM1584	0.306546
BGM1585	0.262583
BGM1586	0.322536
BGM1594	0.316083
BGM1596	0.282602
BGM1598	0.281287
BGM1602	0.321632
BGM1604	0.292899
BGM1605	0.275655
BGM1606	0.281143
BGM1607	0.274155
BGM1608	0.325742
BGM1609	0.282705
BGM1610	0.293351
BGM1611	0.282479
BGM1613	0.308026
BGM1615	0.271339
BGM1619	0.265235
BGM1621	0.313
BGM1622	0.303833
BGM1623	0.316247
BGM1626	0.279971
BGM1628	0.306382
BGM1629	0.3197
BGM1631	0.324057
BGM1637	0.312794
BGM1638	0.297441
BGM1639	0.272017
BGM1643	0.326503
BGM1645	0.277936
BGM1646	0.329668
BGM1649	0.335649
BGM1656	0.33419
BGM1657	0.297647
BGM1658	0.319864
BGM1659	0.292735
BGM1660	0.30299
BGM1661	0.290042
BGM1662	0.306279
BGM1666	0.274093
BGM1667	0.294564
BGM1668	0.276765
BGM1669	0.296352
BGM1670	0.301223
BGM1671	0.329709
BGM1672	0.327839
BGM1674	0.259727
BGM1675	0.264515
BGM1677	0.329216
BGM1679	0.273435
BGM1680	0.301942
BGM1681	0.32901
BGM1682	0.279499
BGM1683	0.301326
BGM1684	0.336471
BGM1685	0.324735
BGM1686	0.264269
BGM1688	0.326667
BGM1689	0.279149
BGM1690	0.273579
BGM1691	0.317521
BGM1692	0.290885
BGM1693	0.259069
BGM1696	0.243428
BGM1697	0.30001
BGM1698	0.278759
BGM1700	0.268071
BGM1701	0.26281
BGM1702	0.272942
BGM1703	0.262214
BGM1704	0.263817
BGM1705	0.261864
BGM1706	0.273867
BGM1707	0.314541
BGM1709	0.245956
BGM1710	0.25241
BGM1712	0.253355
BGM1715	0.336163
BGM1716	0.291152
BGM1718	0.256048
BGM1721	0.293269
BGM1722	0.274669
BGM1723	0.311499
BGM1725	0.243593
BGM1726	0.309896
BGM1727	0.404522
BGM1729	0.290248
BGM1730	0.264351
BGM1732	0.232782
BGM1733	0.262481
BGM1734	0.275408
BGM1737	0.331579
BGM1739	0.409886
BGM1741	0.278306
BGM1742	0.259603
BGM1743	0.295571
BGM1744	0.271113
BGM1745	0.231631
BGM1747	0.289035
BGM1748	0.258925
BGM1749	0.294543
BGM1750	0.327346
BGM1752	0.275532
BGM1753	0.275039
BGM1754	0.270681
BGM1756	0.259788
BGM1757	0.251773
BGM1759	0.258247
BGM1760	0.288871
BGM1761	0.307697
BGM1762	0.294255
BGM1763	0.326893
BGM1764	0.325475
BGM1766	0.263488
BGM1767	0.279642
BGM1768	0.275306
BGM1769	0.259028
BGM1770	0.268605
BGM1771	0.327407
BGM1772	0.313041
BGM1779	0.23272
BGM1782	0.268482
BGM1783	0.295427
BGM1784	0.270764
BGM1794	0.270024
BGM1810	0.299311
BGM1814	0.320995
BGM1816	0.294769
BGM1817	0.306279
BGM1818	0.272613
BGM1819	0.281328
BGM1821	0.304532
BGM1822	0.270537
BGM1832	0.245011
BGM1834	0.274443
BGM1835	0.295694
BGM1847	0.286918
BGM1866	0.265481
BGM1876	0.306978
BGM1878	0.272099
BGM1880	0.303874
BGM1881	0.306464
BGM1884	0.277012
BGM1942	0.271133
BGM1956	0.305333
BGM1957	0.260405
BGM1962	0.250128
BGM1980	0.249347
BGM1985	0.252019
BGM1999	0.262399
BGM2018	0.298839
BGM2019	0.305025
BGM2022	0.308704
BGM2028	0.250992
BGM2030	0.3041
BGM2032	0.269736
BGM2035	0.277895
BGM2047	0.293947
BGM2048	0.279231
BGM2053	0.308869
BGM2054	0.26655
BGM2055	0.328928
BGM2059	0.314747
BGM2060	0.286877
BGM2061	0.270846
BGM2063	0.230028
BGM2064	0.300935
BGM2065	0.329586
BGM2066	0.274525
BGM2069	0.316781
BGM2072	0.412948
BGM2073	0.268194
BGM2074	0.292467
BGM2076	0.284842
BGM2078	0.273497
BGM2079	0.309567
BGM2080	0.292776
BGM2081	0.275737
BGM2082	0.309608
BGM2083	0.267105
BGM2086	0.289898
BGM2094	0.274484
BGM2095	0.260898
BGM2098	0.276436
BGM2102	0.292159
BGM2111	0.269202
BGM2119	0.264433
BGM2151	0.331908
BGM2280	0.295119
BRS-AmansaBurro	0.33308
BRS-Caipira	0.306854
BRS-Dourada	0.292262
BRS-Formosa	0.401747
BRS-GemaOvo	0.326791
BRS-Jari	0.217943
BRS-Kiriris	0.288953
BRS-Mulatinha	0.308458
BRS-PotiBranca	0.28809
BRS-Tapioqueira	0.318939
BRS-Verdinha	0.297934
