# Supplementary material for: Cassava yield traits predicted by genomic selection methods
Source: PLoS One. 2019 Nov 14;14(11):e0224920. doi: 10.1371/journal.pone.0224920 (PMC6855463; doi:10.1371/journal.pone.0224920)
Supplement: S2 Table — (XLSX) [file pone.0224920.s011.xlsx]

## Sheet: MrkrHet
Table S2. Heterozygosity of SNP markers
SNP	Heterozygosity
S01.26576	0.27027
S01.84843	0.226351
S01.126481	0.351351
S01.126511	0.399775
S01.126708	0.192568
S01.126711	0.435811
S01.127241	0.474099
S01.185078	0.515766
S01.185117	0.522523
S01.185522	0.21509
S01.252326	0.315315
S01.252329	0.126126
S01.252382	0.400901
S01.253605	0.186937
S01.253608	0.310811
S01.254148	0.129505
S01.255877	0.147523
S01.255925	0.119369
S01.260691	0.221847
S01.260701	0.0743243
S01.260716	0.079955
S01.260807	0.137387
S01.260815	0.498874
S01.292197	0.185811
S01.292227	0.0912162
S01.293629	0.435811
S01.293659	0.188063
S01.293678	0.433559
S01.294221	0.431306
S01.295223	0.671171
S01.295225	0.719595
S01.295246	0.0934685
S01.307966	0.456081
S01.354840	0.234234
S01.354888	0.199324
S01.356309	0.231982
S01.356495	0.19482
S01.356496	0.22973
S01.356953	0.494369
S01.428041	0.283784
S01.510204	0.0608108
S01.572126	0.233108
S01.572133	0.202703
S01.581139	0.27027
S01.581263	0.0878378
S01.581273	0.297297
S01.582761	0.353604
S01.582943	0.163288
S01.583366	0.507883
S01.632382	0.551802
S01.633894	0.144144
S01.633941	0.172297
S01.636229	0.240991
S01.639631	0.332207
S01.647714	0.103604
S01.647734	0.333333
S01.647747	0.414414
S01.647760	0.203829
S01.652699	0.126126
S01.652842	0.157658
S01.695262	0.141892
S01.719628	0.565315
S01.719722	0.240991
S01.793343	0.226351
S01.793383	0.0709459
S01.793415	0.384009
S01.793451	0.497748
S01.806326	0.422297
S01.806369	0.421171
S01.806374	0.101351
S01.806549	0.382883
S01.806598	0.21509
S01.806610	0.136261
S01.811711	0.130631
S01.811750	0.146396
S01.811756	0.447072
S01.816743	0.197072
S01.832786	0.451577
S01.847206	0.318694
S01.868929	0.358108
S01.868970	0.393018
S01.876240	0.511261
S01.876586	0.471847
S01.876608	0.460586
S01.876617	0.470721
S01.880050	0.511261
S01.881840	0.370495
S01.885211	0.108108
S01.885234	0.239865
S01.947465	0.181306
S01.947482	0.182432
S01.970056	0.548423
S01.1075541	0.217342
S01.1077841	0.529279
S01.1077846	0.181306
S01.1136022	0.170045
S01.1152126	0.425676
S01.1152160	0.222973
S01.1152161	0.224099
S01.1152162	0.222973
S01.1152163	0.224099
S01.1154974	0.154279
S01.1155000	0.193694
S01.1155112	0.263514
S01.1155117	0.263514
S01.1155148	0.28491
S01.1155187	0.283784
S01.1174219	0.192568
S01.1174236	0.192568
S01.1174355	0.433559
S01.1210849	0.42455
S01.1210858	0.302928
S01.1210875	0.185811
S01.1210902	0.426802
S01.1214719	0.283784
S01.1216563	0.152027
S01.1220950	0.462838
S01.1270438	0.532658
S01.1270439	0.182432
S01.1292835	0.35473
S01.1292880	0.150901
S01.1310706	0.234234
S01.1314066	0.153153
S01.1314094	0.201577
S01.1361434	0.484234
S01.1361475	0.476351
S01.1361524	0.210586
S01.1367954	0.192568
S01.1376070	0.393018
S01.1381958	0.483108
S01.1421085	0.338964
S01.1427092	0.373874
S01.1430531	0.373874
S01.1556776	0.204955
S01.1556777	0.204955
S01.1561683	0.259009
S01.1565413	0.164414
S01.1565416	0.109234
S01.1576962	0.0484234
S01.1590069	0.43018
S01.1616652	0.471847
S01.1617509	0.38964
S01.1617596	0.213964
S01.1621683	0.38964
S01.1621889	0.388514
S01.1623128	0.314189
S01.1623174	0.128378
S01.1646727	0.152027
S01.1646754	0.403153
S01.1646758	0.199324
S01.1648969	0.402027
S01.1710938	0.422297
S01.1725996	0.149775
S01.1726035	0.221847
S01.1764542	0.315315
S01.1803484	0.150901
S01.1803504	0.324324
S01.1974842	0.36036
S01.2022817	0.201577
S01.2022859	0.422297
S01.2022862	0.423423
S01.2022926	0.119369
S01.2022930	0.266892
S01.2022932	0.474099
S01.2022936	0.253378
S01.2051192	0.323198
S01.2051274	0.271396
S01.2051669	0.0923423
S01.2073351	0.432432
S01.2073352	0.143018
S01.2073379	0.150901
S01.2073510	0.277027
S01.2104036	0.456081
S01.2104050	0.29955
S01.2104061	0.403153
S01.2104097	0.156532
S01.2104796	0.120495
S01.2104797	0.156532
S01.2104803	0.152027
S01.2118523	0.287162
S01.2118529	0.266892
S01.2118689	0.177928
S01.2142358	0.466216
S01.2142379	0.14527
S01.2147232	0.176802
S01.2150891	0.502252
S01.2155483	0.375
S01.2164879	0.0957207
S01.2185432	0.509009
S01.2197849	0.483108
S01.2198022	0.490991
S01.2198062	0.463964
S01.2198081	0.463964
S01.2198088	0.182432
S01.2198095	0.46509
S01.2198138	0.490991
S01.2198141	0.394144
S01.2198148	0.176802
S01.2198179	0.488739
S01.2198185	0.148649
S01.2198202	0.399775
S01.2198237	0.412162
S01.2198283	0.418919
S01.2211946	0.546171
S01.2211954	0.132883
S01.2211957	0.546171
S01.2211964	0.399775
S01.2212039	0.175676
S01.2212069	0.106982
S01.2215437	0.381757
S01.2215483	0.382883
S01.2215785	0.25
S01.2216298	0.0472973
S01.2217275	0.228604
S01.2217276	0.228604
S01.2220167	0.304054
S01.2220189	0.182432
S01.2220193	0.175676
S01.2220199	0.290541
S01.2220201	0.287162
S01.2220237	0.307432
S01.2223111	0.176802
S01.2223141	0.34009
S01.2227397	0.0912162
S01.2227407	0.351351
S01.2227826	0.119369
S01.2227858	0.233108
S01.2227875	0.182432
S01.2227898	0.317568
S01.2227899	0.327703
S01.2227930	0.326577
S01.2228142	0.120495
S01.2237583	0.161036
S01.2281968	0.0934685
S01.2281969	0.135135
S01.2281970	0.0934685
S01.2282061	0.254505
S01.2282113	0.328829
S01.2282126	0.328829
S01.2282139	0.388514
S01.2282143	0.244369
S01.2282150	0.391892
S01.2282210	0.391892
S01.2386692	0.272523
S01.2436296	0.228604
S01.2436303	0.102477
S01.2454502	0.242117
S01.2459407	0.417793
S01.2462513	0.162162
S01.2462660	0.212838
S01.2482357	0.27027
S01.2483181	0.5
S01.2483412	0.494369
S01.2483413	0.497748
S01.2483473	0.496622
S01.2490431	0.203829
S01.2490438	0.203829
S01.2490450	0.203829
S01.2490474	0.233108
S01.2490508	0.239865
S01.2490577	0.233108
S01.2490668	0.443694
S01.2490681	0.443694
S01.2501166	0.27027
S01.2501170	0.43018
S01.2501179	0.231982
S01.2527362	0.19482
S01.2582299	0.191441
S01.2605261	0.48536
S01.2620616	0.334459
S01.2620628	0.334459
S01.2620671	0.257883
S01.2620726	0.201577
S01.2630749	0.256757
S01.2630761	0.166667
S01.2630770	0.353604
S01.2630853	0.106982
S01.2630854	0.364865
S01.2630878	0.167793
S01.2650671	0.146396
S01.2656825	0.368243
S01.2656924	0.346847
S01.2656927	0.343468
S01.2656930	0.390766
S01.2656941	0.483108
S01.2657031	0.387387
S01.2657036	0.358108
S01.2660544	0.17455
S01.2667350	0.175676
S01.2667416	0.195946
S01.2667430	0.497748
S01.2675446	0.0878378
S01.2675467	0.0686937
S01.2703220	0.426802
S01.2703277	0.0754505
S01.2703304	0.146396
S01.2703309	0.0765766
S01.2708114	0.272523
S01.2708183	0.271396
S01.2708260	0.14527
S01.2708294	0.45045
S01.2736323	0.219595
S01.2866283	0.570946
S01.2999628	0.252252
S01.3026491	0.396396
S01.3028563	0.398649
S01.3028568	0.154279
S01.3031141	0.399775
S01.3031209	0.252252
S01.3031350	0.405405
S01.3031383	0.122748
S01.3037303	0.144144
S01.3037334	0.314189
S01.3037336	0.316441
S01.3037340	0.315315
S01.3037387	0.316441
S01.3047789	0.394144
S01.3047840	0.252252
S01.3056028	0.157658
S01.3056043	0.0867117
S01.3056044	0.0900901
S01.3056047	0.0990991
S01.3056049	0.0945946
S01.3056050	0.0990991
S01.3056051	0.097973
S01.3056052	0.102477
S01.3073360	0.38964
S01.3077765	0.202703
S01.3084288	0.11036
S01.3084297	0.131757
S01.3084319	0.112613
S01.3096078	0.193694
S01.3096229	0.132883
S01.3096447	0.408784
S01.3096459	0.334459
S01.3096461	0.408784
S01.3096464	0.134009
S01.3096530	0.295045
S01.3096738	0.29955
S01.3097692	0.313063
S01.3097718	0.278153
S01.3134590	0.268018
S01.3134599	0.163288
S01.3134600	0.163288
S01.3192405	0.161036
S01.3192411	0.224099
S01.3267030	0.432432
S01.3267040	0.496622
S01.3267041	0.472973
S01.3274004	0.11036
S01.3275226	0.246622
S01.3410766	0.287162
S01.3410773	0.287162
S01.3410890	0.0788288
S01.3416164	0.405405
S01.3416181	0.408784
S01.3443856	0.462838
S01.3443860	0.422297
S01.3443952	0.425676
S01.3443971	0.413288
S01.3443984	0.414414
S01.3444014	0.432432
S01.3455734	0.338964
S01.3463838	0.298423
S01.3463927	0.449324
S01.3464033	0.386261
S01.3468183	0.413288
S01.3478442	0.413288
S01.3478557	0.448198
S01.3478854	0.109234
S01.3485988	0.316441
S01.3490064	0.513514
S01.3490082	0.502252
S01.3492323	0.207207
S01.3492350	0.206081
S01.3502157	0.451577
S01.3532500	0.371622
S01.3532501	0.371622
S01.3532526	0.371622
S01.3532570	0.111486
S01.3532578	0.114865
S01.3551739	0.363739
S01.3556174	0.398649
S01.3556207	0.466216
S01.3556424	0.48536
S01.3556549	0.404279
S01.3561816	0.271396
S01.3593214	0.435811
S01.3593217	0.432432
S01.3593229	0.434685
S01.3593284	0.490991
S01.3600045	0.53491
S01.3604364	0.164414
S01.3604371	0.503378
S01.3604389	0.45045
S01.3604394	0.164414
S01.3613115	0.31982
S01.3613148	0.313063
S01.3616576	0.138514
S01.3616628	0.181306
S01.3625612	0.18018
S01.3625646	0.431306
S01.3625665	0.431306
S01.3625698	0.346847
S01.3625724	0.219595
S01.3625741	0.344595
S01.3625755	0.403153
S01.3625785	0.432432
S01.3638240	0.206081
S01.3638250	0.342342
S01.3638279	0.275901
S01.3638401	0.334459
S01.3657040	0.130631
S01.3657041	0.475225
S01.3657065	0.44482
S01.3667743	0.0990991
S01.3668502	0.387387
S01.3668517	0.382883
S01.3670409	0.201577
S01.3670581	0.541667
S01.3670733	0.382883
S01.3670750	0.527027
S01.3676781	0.176802
S01.3679133	0.0934685
S01.3679142	0.155405
S01.3679164	0.228604
S01.3679167	0.122748
S01.3710222	0.135135
S01.3710230	0.221847
S01.3710282	0.131757
S01.3710360	0.329955
S01.3710361	0.413288
S01.3710404	0.217342
S01.3720386	0.344595
S01.3720432	0.335586
S01.3736112	0.481982
S01.3781436	0.208333
S01.3781504	0.425676
S01.3781529	0.440315
S01.3781548	0.471847
S01.3784391	0.43018
S01.3785919	0.211712
S01.3859440	0.265766
S01.3859470	0.286036
S01.3859506	0.247748
S01.3859515	0.286036
S01.3867064	0.380631
S01.3867075	0.448198
S01.3867078	0.394144
S01.3867093	0.191441
S01.3867276	0.212838
S01.3878444	0.207207
S01.3878478	0.248874
S01.3885971	0.40991
S01.3997280	0.269144
S01.3997316	0.256757
S01.4006147	0.463964
S01.4007919	0.201577
S01.4007943	0.393018
S01.4009368	0.225225
S01.4018519	0.125
S01.4018571	0.122748
S01.4019963	0.370495
S01.4020079	0.495495
S01.4023191	0.30518
S01.4037744	0.463964
S01.4040651	0.136261
S01.4040657	0.126126
S01.4048202	0.442568
S01.4048350	0.486486
S01.4048387	0.221847
S01.4092411	0.27027
S01.4094612	0.317568
S01.4098928	0.213964
S01.4098967	0.212838
S01.4098973	0.335586
S01.4099009	0.220721
S01.4099013	0.221847
S01.4099014	0.199324
S01.4138089	0.399775
S01.4140131	0.493243
S01.4141369	0.168919
S01.4141403	0.168919
S01.4141418	0.168919
S01.4141459	0.181306
S01.4141506	0.172297
S01.4141509	0.120495
S01.4141541	0.172297
S01.4145821	0.414414
S01.4145836	0.845721
S01.4148837	0.190315
S01.4153597	0.400901
S01.4153715	0.453829
S01.4153794	0.452703
S01.4269197	0.144144
S01.4269204	0.275901
S01.4271825	0.108108
S01.4271830	0.265766
S01.4271845	0.265766
S01.4271847	0.266892
S01.4271848	0.265766
S01.4271864	0.259009
S01.4271877	0.134009
S01.4271887	0.307432
S01.4271903	0.449324
S01.4271911	0.225225
S01.4348169	0.269144
S01.4357055	0.373874
S01.4357059	0.278153
S01.4357076	0.279279
S01.4357086	0.228604
S01.4357088	0.441441
S01.4357094	0.278153
S01.4357199	0.154279
S01.4357325	0.291667
S01.4357328	0.40991
S01.4365880	0.461712
S01.4369804	0.188063
S01.4369840	0.185811
S01.4371886	0.176802
S01.4375964	0.411036
S01.4375969	0.211712
S01.4376063	0.298423
S01.4376064	0.313063
S01.4376201	0.230856
S01.4382596	0.456081
S01.4384480	0.475225
S01.4399257	0.530405
S01.4399347	0.157658
S01.4399376	0.402027
S01.4400963	0.385135
S01.4400964	0.414414
S01.4401209	0.253378
S01.4401249	0.150901
S01.4402202	0.459459
S01.4412676	0.224099
S01.4412679	0.224099
S01.4412690	0.221847
S01.4423713	0.36036
S01.4423877	0.477477
S01.4424658	0.279279
S01.4437649	0.20045
S01.4438598	0.198198
S01.4438604	0.21509
S01.4442714	0.244369
S01.4443631	0.364865
S01.4458519	0.278153
S01.4458566	0.368243
S01.4458628	0.272523
S01.4458637	0.246622
S01.4496435	0.292793
S01.4533569	0.254505
S01.4564191	0.293919
S01.4565522	0.255631
S01.4565560	0.283784
S01.4570873	0.279279
S01.4573650	0.28491
S01.4573682	0.207207
S01.4573686	0.152027
S01.4576155	0.426802
S01.4610353	0.296171
S01.4610356	0.531532
S01.4610386	0.295045
S01.4633284	0.260135
S01.4667911	0.470721
S01.4668044	0.451577
S01.4668106	0.476351
S01.4668132	0.476351
S01.4687582	0.252252
S01.4687590	0.247748
S01.4696115	0.10473
S01.4747130	0.18018
S01.4747170	0.326577
S01.4752812	0.266892
S01.4752813	0.404279
S01.4752817	0.208333
S01.4752857	0.216216
S01.4766248	0.269144
S01.4766296	0.186937
S01.4766303	0.184685
S01.4766340	0.185811
S01.4782380	0.314189
S01.4782414	0.216216
S01.4782516	0.231982
S01.4782585	0.234234
S01.4782623	0.231982
S01.4782697	0.466216
S01.4805433	0.170045
S01.4805435	0.171171
S01.4805439	0.168919
S01.4805443	0.265766
S01.4805454	0.237613
S01.4805465	0.161036
S01.4805467	0.165541
S01.4815250	0.335586
S01.4815271	0.106982
S01.4818202	0.527027
S01.4855733	0.224099
S01.4857025	0.350225
S01.4861188	0.408784
S01.4861218	0.367117
S01.4861418	0.418919
S01.4885782	0.244369
S01.4890220	0.238739
S01.4890290	0.257883
S01.4890291	0.358108
S01.4890330	0.256757
S01.4890335	0.21509
S01.4890339	0.320946
S01.4890344	0.365991
S01.4894035	0.452703
S01.4894068	0.213964
S01.4894810	0.240991
S01.4894940	0.343468
S01.4895268	0.416667
S01.4907890	0.199324
S01.4907905	0.386261
S01.4907908	0.388514
S01.4935603	0.244369
S01.4935645	0.310811
S01.4935777	0.206081
S01.4935782	0.342342
S01.4935801	0.32545
S01.4935815	0.438063
S01.4979887	0.27027
S01.4979921	0.432432
S01.5088302	0.306306
S01.5088334	0.296171
S01.5092231	0.341216
S01.5092296	0.375
S01.5130716	0.265766
S01.5131376	0.337838
S01.5151996	0.129505
S01.5170037	0.327703
S01.5170066	0.207207
S01.5178655	0.469595
S01.5178658	0.257883
S01.5178662	0.237613
S01.5178671	0.236486
S01.5178701	0.236486
S01.5179086	0.137387
S01.5195279	0.311937
S01.5209356	0.376126
S01.5209377	0.378378
S01.5209382	0.378378
S01.5239868	0.385135
S01.5239885	0.263514
S01.5240027	0.387387
S01.5243263	0.248874
S01.5243292	0.417793
S01.5243378	0.405405
S01.5243384	0.246622
S01.5243415	0.405405
S01.5256078	0.435811
S01.5256109	0.247748
S01.5279860	0.242117
S01.5279883	0.272523
S01.5286256	0.271396
S01.5312881	0.435811
S01.5328330	0.415541
S01.5332930	0.452703
S01.5333386	0.286036
S01.5333396	0.426802
S01.5333414	0.376126
S01.5333418	0.236486
S01.5350135	0.475225
S01.5382683	0.478604
S01.5409255	0.382883
S01.5414164	0.454955
S01.5535164	0.170045
S01.5535176	0.290541
S01.5535193	0.286036
S01.5535202	0.26464
S01.5621795	0.554054
S01.5621815	0.554054
S01.5621816	0.556306
S01.5621823	0.577703
S01.5903397	0.399775
S01.5903406	0.154279
S01.5903408	0.396396
S01.6155551	0.427928
S01.6222399	0.494369
S01.6222428	0.567568
S01.6222543	0.225225
S01.6222600	0.26464
S01.6222612	0.493243
S01.6222624	0.105856
S01.6228535	0.314189
S01.6228661	0.313063
S01.6232002	0.138514
S01.6232063	0.21509
S01.6232092	0.234234
S01.6238252	0.311937
S01.6238306	0.269144
S01.6238353	0.268018
S01.6238360	0.269144
S01.6238380	0.266892
S01.6238486	0.442568
S01.6263640	0.336712
S01.6263754	0.0822072
S01.6267684	0.324324
S01.6267829	0.343468
S01.6275302	0.448198
S01.6287598	0.449324
S01.6295255	0.310811
S01.6295274	0.25
S01.6295282	0.306306
S01.6295290	0.119369
S01.6295396	0.318694
S01.6298626	0.117117
S01.6298639	0.310811
S01.6298670	0.30518
S01.6302425	0.15991
S01.6302434	0.262387
S01.6302437	0.262387
S01.6302789	0.413288
S01.6318988	0.404279
S01.6324499	0.313063
S01.6324522	0.272523
S01.6324939	0.165541
S01.6324941	0.400901
S01.6324967	0.316441
S01.6325036	0.394144
S01.6325037	0.243243
S01.6325049	0.243243
S01.6326906	0.386261
S01.6326932	0.387387
S01.6329956	0.277027
S01.6337400	0.144144
S01.6339343	0.398649
S01.6339358	0.402027
S01.6369716	0.263514
S01.6369827	0.356982
S01.6369828	0.382883
S01.6379549	0.162162
S01.6379625	0.398649
S01.6379757	0.202703
S01.6380357	0.400901
S01.6380438	0.393018
S01.6380439	0.190315
S01.6380450	0.186937
S01.6380480	0.394144
S01.6391710	0.405405
S01.6391742	0.11036
S01.6391745	0.109234
S01.6391839	0.113739
S01.6398942	0.426802
S01.6506352	0.179054
S01.6506358	0.353604
S01.6506362	0.341216
S01.6506380	0.547297
S01.6533591	0.338964
S01.6535330	0.42455
S01.6535363	0.42455
S01.6555094	0.494369
S01.6588943	0.309685
S01.6588945	0.32545
S01.6589200	0.213964
S01.6589201	0.308559
S01.6640125	0.137387
S01.6667532	0.170045
S01.6667618	0.0968468
S01.6708477	0.129505
S01.6710644	0.130631
S01.6710649	0.197072
S01.6710654	0.130631
S01.6710721	0.209459
S01.6793825	0.327703
S01.6793826	0.23536
S01.6793829	0.161036
S01.6793850	0.161036
S01.6793852	0.310811
S01.6795432	0.334459
S01.6795444	0.163288
S01.6795490	0.135135
S01.6798669	0.341216
S01.6798793	0.39527
S01.6803976	0.511261
S01.6804012	0.335586
S01.6813531	0.462838
S01.6813548	0.462838
S01.6814876	0.310811
S01.6829883	0.292793
S01.6829904	0.106982
S01.6831272	0.373874
S01.6831296	0.39527
S01.6833768	0.322072
S01.6833813	0.416667
S01.6833863	0.171171
S01.6833878	0.314189
S01.6874240	0.148649
S01.6874269	0.11036
S01.6874330	0.0990991
S01.6874336	0.224099
S01.6874443	0.228604
S01.6874449	0.355856
S01.6874466	0.135135
S01.6874936	0.228604
S01.6875169	0.109234
S01.6875177	0.228604
S01.6875210	0.314189
S01.6875228	0.40991
S01.6875313	0.413288
S01.6875322	0.398649
S01.6875543	0.43018
S01.6875607	0.156532
S01.6875623	0.154279
S01.6881004	0.162162
S01.6881032	0.213964
S01.6881097	0.161036
S01.6893068	0.308559
S01.6893069	0.448198
S01.6893073	0.379505
S01.6893106	0.379505
S01.6915023	0.164414
S01.6915050	0.222973
S01.6917901	0.503378
S01.7022310	0.474099
S01.7022428	0.220721
S01.7022437	0.100225
S01.7022446	0.352477
S01.7038013	0.242117
S01.7041923	0.163288
S01.7041924	0.163288
S01.7043651	0.468468
S01.7047646	0.161036
S01.7047771	0.432432
S01.7050386	0.108108
S01.7050582	0.162162
S01.7303873	0.163288
S01.7303989	0.154279
S01.7306361	0.240991
S01.7307345	0.128378
S01.7307361	0.217342
S01.7344326	0.38964
S01.7346426	0.157658
S01.7450223	0.112613
S01.7450241	0.113739
S01.7451408	0.146396
S01.7451486	0.103604
S01.7451513	0.102477
S01.7460032	0.146396
S01.7460048	0.272523
S01.7460073	0.373874
S01.7460093	0.351351
S01.7461353	0.129505
S01.7489544	0.300676
S01.7489645	0.309685
S01.7489713	0.134009
S01.7489717	0.134009
S01.7489720	0.134009
S01.7489722	0.148649
S01.7519107	0.26464
S01.7519119	0.324324
S01.7519241	0.275901
S01.7519250	0.154279
S01.7519334	0.355856
S01.7557462	0.378378
S01.7557510	0.146396
S01.7557534	0.146396
S01.7626814	0.398649
S01.7639291	0.449324
S01.7666272	0.463964
S01.7666295	0.404279
S01.7666307	0.353604
S01.7669890	0.359234
S01.7706062	0.352477
S01.7706082	0.440315
S01.7734825	0.332207
S01.7734839	0.336712
S01.7734865	0.119369
S01.7739284	0.100225
S01.7739321	0.0968468
S01.7739332	0.0900901
S01.7739352	0.447072
S01.7739354	0.429054
S01.7739425	0.554054
S01.7739617	0.144144
S01.7854826	0.292793
S01.7854829	0.289414
S01.7854869	0.297297
S01.7986380	0.423423
S01.8159764	0.278153
S01.8192170	0.102477
S01.8194676	0.288288
S01.8199700	0.277027
S01.8320043	0.442568
S01.8341720	0.288288
S01.8341735	0.442568
S01.8440260	0.311937
S01.8440270	0.344595
S01.8440349	0.433559
S01.8627976	0.101351
S01.8627979	0.101351
S01.8764891	0.459459
S01.8920394	0.411036
S01.8966302	0.379505
S01.8966411	0.40991
S01.8966656	0.390766
S01.9190278	0.359234
S01.9190305	0.36036
S01.9191886	0.384009
S01.9229525	0.308559
S01.9322613	0.202703
S01.9334177	0.415541
S01.9334205	0.525901
S01.9336476	0.418919
S01.9403423	0.186937
S01.9414213	0.397523
S01.9416548	0.197072
S01.9416611	0.394144
S01.9621081	0.172297
S01.9621085	0.393018
S01.9654833	0.462838
S01.9747980	0.32545
S01.9748004	0.494369
S01.9748009	0.0968468
S01.9748317	0.323198
S01.9764618	0.371622
S01.9830874	0.52027
S01.10008620	0.111486
S01.10008628	0.231982
S01.10064415	0.297297
S01.10064442	0.0844595
S01.10147307	0.344595
S01.10147312	0.345721
S01.10147316	0.352477
S01.10147324	0.31982
S01.10147358	0.346847
S01.10147360	0.15991
S01.10147446	0.471847
S01.10530158	0.477477
S01.10547093	0.32545
S01.10547100	0.323198
S01.10757645	0.385135
S01.10851242	0.147523
S01.10851335	0.251126
S01.10853280	0.150901
S01.10853319	0.148649
S01.10853502	0.144144
S01.10853520	0.475225
S01.10984523	0.136261
S01.10984574	0.157658
S01.11010154	0.38964
S01.11316181	0.291667
S01.11316190	0.221847
S01.11316199	0.382883
S01.11316200	0.203829
S01.11467161	0.315315
S01.11468011	0.307432
S01.11470730	0.311937
S01.11470732	0.378378
S01.11470737	0.315315
S01.11470740	0.315315
S01.11470773	0.336712
S01.11470803	0.459459
S01.11470805	0.461712
S01.11473288	0.396396
S01.11473294	0.484234
S01.11614599	0.478604
S01.11614690	0.415541
S01.11614711	0.492117
S01.11614725	0.315315
S01.11614752	0.498874
S01.11614763	0.0923423
S01.11763800	0.28491
S01.11763923	0.282658
S01.11766992	0.134009
S01.11767730	0.498874
S01.11772380	0.510135
S01.11793797	0.193694
S01.11793833	0.451577
S01.11838929	0.546171
S01.11838933	0.543919
S01.11969482	0.443694
S01.12255750	0.496622
S01.12255863	0.417793
S01.12255868	0.386261
S01.12545206	0.494369
S01.13123157	0.140766
S01.13124885	0.422297
S01.13141932	0.14527
S01.13142271	0.397523
S01.13272466	0.407658
S01.13272482	0.463964
S01.13325389	0.248874
S01.13417224	0.492117
S01.13417237	0.511261
S01.13484364	0.355856
S01.13604651	0.469595
S01.13604669	0.477477
S01.13604696	0.379505
S01.13604709	0.380631
S01.13604734	0.0957207
S01.13668188	0.192568
S01.13668284	0.346847
S01.13668302	0.344595
S01.13670229	0.372748
S01.13676738	0.489865
S01.13676749	0.358108
S01.13691419	0.390766
S01.13691426	0.0855856
S01.13691430	0.088964
S01.13691438	0.0912162
S01.13715008	0.237613
S01.13913167	0.23536
S01.13913182	0.251126
S01.13913229	0.0934685
S01.13922518	0.363739
S01.13922534	0.260135
S01.13922594	0.432432
S01.13945636	0.204955
S01.13953865	0.170045
S01.13965754	0.310811
S01.14061123	0.47973
S01.14163217	0.326577
S01.14163242	0.334459
S01.14163245	0.333333
S01.14221936	0.146396
S01.14399015	0.21509
S01.14399059	0.126126
S01.14406042	0.088964
S01.14432925	0.273649
S01.14497349	0.088964
S01.14605934	0.108108
S01.14756188	0.317568
S01.14815180	0.404279
S01.14815186	0.167793
S01.14815374	0.168919
S01.14870082	0.14527
S01.14923767	0.385135
S01.14923768	0.15991
S01.14923784	0.209459
S01.14959475	0.101351
S01.14959489	0.0968468
S01.14959507	0.377252
S01.14959525	0.378378
S01.14959528	0.11036
S01.14959571	0.088964
S01.14959598	0.0934685
S01.15073273	0.117117
S01.15073287	0.115991
S01.15073312	0.100225
S01.15073333	0.22973
S01.15158540	0.40991
S01.15159986	0.204955
S01.15194139	0.162162
S01.15194150	0.157658
S01.15194160	0.413288
S01.15194164	0.408784
S01.15194215	0.123874
S01.15194217	0.114865
S01.15194222	0.256757
S01.15194340	0.213964
S01.15194377	0.463964
S01.15440817	0.481982
S01.15474346	0.433559
S01.15474378	0.343468
S01.15597744	0.460586
S01.15630973	0.380631
S01.15737571	0.373874
S01.15737573	0.199324
S01.15737611	0.449324
S01.15756540	0.547297
S01.15902055	0.141892
S01.16044597	0.393018
S01.16335841	0.359234
S01.16335852	0.36036
S01.16335872	0.36036
S01.16336479	0.363739
S01.16352849	0.326577
S01.16352881	0.318694
S01.16369200	0.326577
S01.16369203	0.32545
S01.16490731	0.125
S01.16490734	0.236486
S01.16490785	0.209459
S01.16520914	0.334459
S01.16520947	0.216216
S01.16520958	0.218468
S01.16699425	0.435811
S01.16783855	0.234234
S01.16783878	0.230856
S01.16783879	0.234234
S01.16783934	0.238739
S01.16783935	0.248874
S01.16783955	0.275901
S01.16783974	0.20045
S01.16833603	0.326577
S01.16834070	0.115991
S01.16899324	0.263514
S01.16899357	0.268018
S01.16899377	0.263514
S01.16899396	0.118243
S01.16899423	0.291667
S01.16899426	0.0923423
S01.16918245	0.275901
S01.16918293	0.412162
S01.16922476	0.509009
S01.16943170	0.118243
S01.16943176	0.120495
S01.16943181	0.524775
S01.16997129	0.314189
S01.16997206	0.164414
S01.16997213	0.163288
S01.17015223	0.407658
S01.17045149	0.158784
S01.17045603	0.378378
S01.17045621	0.387387
S01.17045622	0.118243
S01.17045684	0.379505
S01.17051291	0.132883
S01.17051308	0.131757
S01.17051328	0.132883
S01.17051648	0.476351
S01.17051730	0.132883
S01.17051895	0.384009
S01.17127492	0.126126
S01.17138394	0.309685
S01.17193170	0.469595
S01.17193173	0.257883
S01.17198882	0.38964
S01.17198906	0.388514
S01.17198925	0.364865
S01.17198938	0.308559
S01.17266688	0.131757
S01.17266693	0.306306
S01.17266708	0.230856
S01.17266721	0.277027
S01.17266745	0.136261
S01.17266751	0.350225
S01.17288790	0.216216
S01.17333588	0.388514
S01.17333628	0.0472973
S01.17333632	0.0472973
S01.17333641	0.165541
S01.17333659	0.15991
S01.17333662	0.387387
S01.17408965	0.293919
S01.17408983	0.304054
S01.17482368	0.380631
S01.17482387	0.311937
S01.17508523	0.355856
S01.17508556	0.242117
S01.17537219	0.117117
S01.17537254	0.115991
S01.17538053	0.111486
S01.17603384	0.181306
S01.17603387	0.121622
S01.17603422	0.234234
S01.17603454	0.255631
S01.17709379	0.44482
S01.17709394	0.18018
S01.17830376	0.474099
S01.17844718	0.206081
S01.17857604	0.435811
S01.17857615	0.429054
S01.17857814	0.097973
S01.17858646	0.127252
S01.17858895	0.126126
S01.17858896	0.129505
S01.17858912	0.130631
S01.17902715	0.458333
S01.17902926	0.43018
S01.17902994	0.427928
S01.17902995	0.467342
S01.18023555	0.362613
S01.18023560	0.503378
S01.18023596	0.47973
S01.18035865	0.343468
S01.18035926	0.451577
S01.18035929	0.45045
S01.18035967	0.315315
S01.18040479	0.494369
S01.18040505	0.11036
S01.18056957	0.097973
S01.18056987	0.423423
S01.18076895	0.481982
S01.18076953	0.230856
S01.18079422	0.173423
S01.18079576	0.135135
S01.18099133	0.0867117
S01.18119956	0.0855856
S01.18119957	0.344595
S01.18119958	0.231982
S01.18119959	0.313063
S01.18120566	0.452703
S01.18120589	0.368243
S01.18120600	0.362613
S01.18120604	0.367117
S01.18152454	0.498874
S01.18190894	0.118243
S01.18191451	0.256757
S01.18191523	0.163288
S01.18191524	0.162162
S01.18224597	0.184685
S01.18224663	0.385135
S01.18241939	0.331081
S01.18241942	0.377252
S01.18266949	0.153153
S01.18266959	0.380631
S01.18266971	0.153153
S01.18288059	0.497748
S01.18289487	0.192568
S01.18289518	0.486486
S01.18327355	0.122748
S01.18363275	0.274775
S01.18363285	0.684685
S01.18363345	0.551802
S01.18363369	0.289414
S01.18379343	0.657658
S01.18385935	0.462838
S01.18385981	0.431306
S01.18390315	0.121622
S01.18390419	0.317568
S01.18390626	0.29955
S01.18390631	0.494369
S01.18487779	0.20045
S01.18517058	0.0945946
S01.18517191	0.0957207
S01.18572445	0.128378
S01.18572475	0.221847
S01.18572487	0.148649
S01.18572538	0.108108
S01.18594608	0.370495
S01.18601155	0.128378
S01.18609292	0.20045
S01.18633458	0.260135
S01.18633540	0.372748
S01.18633561	0.454955
S01.18633565	0.10473
S01.18633627	0.448198
S01.18633676	0.512387
S01.18637544	0.198198
S01.18639644	0.382883
S01.18639646	0.248874
S01.18639659	0.245495
S01.18639770	0.31982
S01.18639800	0.306306
S01.18639829	0.372748
S01.18639889	0.337838
S01.18639899	0.331081
S01.18639930	0.137387
S01.18640097	0.152027
S01.18642418	0.251126
S01.18642505	0.483108
S01.18642531	0.34009
S01.18646159	0.407658
S01.18646167	0.318694
S01.18646196	0.322072
S01.18679444	0.373874
S01.18679577	0.333333
S01.18679578	0.334459
S01.18679607	0.334459
S01.18693854	0.393018
S01.18716810	0.0810811
S01.18716811	0.127252
S01.18717883	0.391892
S01.18717900	0.195946
S01.18835798	0.370495
S01.18835986	0.123874
S01.18837021	0.434685
S01.18837026	0.453829
S01.18843310	0.290541
S01.18843339	0.105856
S01.18844819	0.367117
S01.18844821	0.103604
S01.18859504	0.474099
S01.18859858	0.420045
S01.18859904	0.0934685
S01.18859920	0.414414
S01.18859943	0.40991
S01.18920782	0.44482
S01.18920813	0.233108
S01.18920911	0.26464
S01.18926856	0.301802
S01.18926863	0.0968468
S01.18926888	0.135135
S01.18938385	0.259009
S01.18938394	0.259009
S01.18938490	0.256757
S01.18938496	0.154279
S01.18938562	0.260135
S01.18965826	0.239865
S01.18977380	0.408784
S01.19015415	0.256757
S01.19015457	0.414414
S01.19016084	0.0777027
S01.19020239	0.387387
S01.19020245	0.17455
S01.19024330	0.498874
S01.19027255	0.20045
S01.19079737	0.131757
S01.19109251	0.0743243
S01.19114852	0.163288
S01.19114854	0.167793
S01.19114868	0.166667
S01.19123694	0.469595
S01.19123863	0.445946
S01.19123874	0.296171
S01.19139295	0.403153
S01.19139376	0.108108
S01.19150593	0.45045
S01.19152055	0.498874
S01.19177197	0.546171
S01.19177224	0.545045
S01.19190173	0.216216
S01.19202062	0.295045
S01.19202079	0.498874
S01.19202080	0.498874
S01.19202090	0.368243
S01.19202093	0.498874
S01.19202095	0.498874
S01.19210054	0.463964
S01.19210099	0.222973
S01.19239498	0.11036
S01.19254157	0.32545
S01.19335619	0.39527
S01.19352417	0.452703
S01.19352427	0.35473
S01.19352542	0.243243
S01.19359275	0.152027
S01.19372955	0.108108
S01.19372960	0.146396
S01.19372990	0.559685
S01.19373008	0.375
S01.19374156	0.352477
S01.19374390	0.342342
S01.19374401	0.109234
S01.19374405	0.343468
S01.19375747	0.384009
S01.19375947	0.275901
S01.19379003	0.252252
S01.19379075	0.484234
S01.19379221	0.222973
S01.19379224	0.222973
S01.19379233	0.15991
S01.19379261	0.219595
S01.19379320	0.246622
S01.19379323	0.546171
S01.19379332	0.425676
S01.19379864	0.335586
S01.19381040	0.237613
S01.19384130	0.237613
S01.19389293	0.126126
S01.19390677	0.386261
S01.19390686	0.386261
S01.19393398	0.161036
S01.19393410	0.161036
S01.19394455	0.331081
S01.19394603	0.364865
S01.19394623	0.328829
S01.19394746	0.329955
S01.19394788	0.221847
S01.19394929	0.100225
S01.19396130	0.148649
S01.19399196	0.483108
S01.19399198	0.481982
S01.19399242	0.483108
S01.19399293	0.515766
S01.19410994	0.501126
S01.19416086	0.460586
S01.19434806	0.334459
S01.19436661	0.355856
S01.19463808	0.166667
S01.19463985	0.156532
S01.19481429	0.216216
S01.19482487	0.206081
S01.19489321	0.344595
S01.19489362	0.47973
S01.19489692	0.487613
S01.19489710	0.209459
S01.19490613	0.368243
S01.19492834	0.21509
S01.19496997	0.0844595
S01.19498413	0.132883
S01.19498572	0.216216
S01.19498623	0.147523
S01.19505721	0.372748
S01.19505778	0.346847
S01.19505811	0.148649
S01.19510220	0.353604
S01.19517433	0.344595
S01.19517702	0.26464
S01.19517721	0.0878378
S01.19517848	0.475225
S01.19517862	0.477477
S01.19518198	0.0878378
S01.19518367	0.172297
S01.19518371	0.343468
S01.19518374	0.173423
S01.19518375	0.173423
S01.19518377	0.171171
S01.19523419	0.271396
S01.19523467	0.14527
S01.19523497	0.281532
S01.19568114	0.0855856
S01.19568117	0.351351
S01.19570818	0.195946
S01.19570959	0.293919
S01.19570980	0.292793
S01.19571143	0.434685
S01.19571185	0.0867117
S01.19646978	0.158784
S01.19646995	0.158784
S01.19661696	0.0990991
S01.19764269	0.378378
S01.19764270	0.379505
S01.19764286	0.442568
S01.19764310	0.122748
S01.19774265	0.167793
S01.19774307	0.0934685
S01.19821283	0.212838
S01.19831653	0.488739
S01.19831701	0.451577
S01.19831707	0.136261
S01.19833776	0.451577
S01.19833794	0.487613
S01.19872638	0.136261
S01.19874006	0.122748
S01.19877074	0.337838
S01.19893177	0.0912162
S01.19893199	0.367117
S01.19893268	0.136261
S01.19893320	0.0912162
S01.19893494	0.304054
S01.19893568	0.136261
S01.19895893	0.483108
S01.19901331	0.109234
S01.19901423	0.265766
S01.19901446	0.106982
S01.19903714	0.453829
S01.19947006	0.38964
S01.19951315	0.237613
S01.19986344	0.0855856
S01.19986466	0.280405
S01.19986511	0.140766
S01.19986538	0.36036
S01.19986682	0.313063
S01.19986687	0.298423
S01.19986692	0.310811
S01.19988564	0.14527
S01.20012177	0.334459
S01.20012219	0.0878378
S01.20027711	0.362613
S01.20027826	0.425676
S01.20034292	0.435811
S01.20034302	0.221847
S01.20036236	0.35473
S01.20036245	0.260135
S01.20036271	0.260135
S01.20036273	0.257883
S01.20037406	0.273649
S01.20037424	0.277027
S01.20037447	0.283784
S01.20037455	0.28491
S01.20037463	0.273649
S01.20038876	0.290541
S01.20038923	0.106982
S01.20040864	0.260135
S01.20040881	0.495495
S01.20040940	0.365991
S01.20043563	0.313063
S01.20043607	0.314189
S01.20060347	0.914414
S01.20071769	0.468468
S01.20071796	0.440315
S01.20071848	0.425676
S01.20073342	0.334459
S01.20073393	0.307432
S01.20074141	0.0788288
S01.20074355	0.327703
S01.20077466	0.210586
S01.20078534	0.148649
S01.20199737	0.225225
S01.20199849	0.370495
S01.20206658	0.364865
S01.20206676	0.326577
S01.20206677	0.398649
S01.20206680	0.397523
S01.20206706	0.390766
S01.20221361	0.402027
S01.20251996	0.38964
S01.20251997	0.388514
S01.20272405	0.314189
S01.20272657	0.137387
S01.20272693	0.274775
S01.20284528	0.324324
S01.20284538	0.326577
S01.20288128	0.144144
S01.20288286	0.123874
S01.20312238	0.184685
S01.20317325	0.373874
S01.20345157	0.240991
S01.20347805	0.166667
S01.20347943	0.132883
S01.20348255	0.412162
S01.20351582	0.156532
S01.20379913	0.324324
S01.20398295	0.13964
S01.20398305	0.384009
S01.20398306	0.391892
S01.20398315	0.388514
S01.20398317	0.376126
S01.20399302	0.310811
S01.20399340	0.118243
S01.20399344	0.115991
S01.20399356	0.115991
S01.20399419	0.212838
S01.20399434	0.190315
S01.20399438	0.359234
S01.20399452	0.191441
S01.20399502	0.123874
S01.20399506	0.269144
S01.20399526	0.439189
S01.20399533	0.329955
S01.20476879	0.184685
S01.20476908	0.452703
S01.20485631	0.162162
S01.20487893	0.182432
S01.20487906	0.422297
S01.20487914	0.17455
S01.20487928	0.165541
S01.20487997	0.44482
S01.20488000	0.158784
S01.20488010	0.495495
S01.20502970	0.18018
S01.20503100	0.166667
S01.20503206	0.182432
S01.20503461	0.109234
S01.20503468	0.181306
S01.20503472	0.449324
S01.20509145	0.422297
S01.20537523	0.472973
S01.20537568	0.682432
S01.20537667	0.673423
S01.20537690	0.543919
S01.20537708	0.153153
S01.20539311	0.406532
S01.20564064	0.377252
S01.20582905	0.184685
S01.20582916	0.434685
S01.20582928	0.186937
S01.20582985	0.519144
S01.20582994	0.307432
S01.20592251	0.117117
S01.20608703	0.353604
S01.20608757	0.195946
S01.20608835	0.211712
S01.20614783	0.390766
S01.20614823	0.393018
S01.20616208	0.322072
S01.20616258	0.31982
S01.20617468	0.326577
S01.20617487	0.29955
S01.20617496	0.519144
S01.20620062	0.38964
S01.20620065	0.202703
S01.20620699	0.208333
S01.20621390	0.502252
S01.20621403	0.52027
S01.20621623	0.109234
S01.20628714	0.0720721
S01.20628738	0.102477
S01.20628757	0.426802
S01.20628775	0.103604
S01.20630322	0.211712
S01.20631608	0.300676
S01.20639896	0.208333
S01.20639909	0.226351
S01.20650936	0.396396
S01.20663853	0.231982
S01.20663862	0.177928
S01.20663870	0.359234
S01.20663874	0.343468
S01.20663882	0.342342
S01.20691233	0.44482
S01.20691239	0.435811
S01.20691247	0.436937
S01.20699989	0.273649
S01.20700008	0.262387
S01.20700012	0.262387
S01.20714046	0.27027
S01.20714217	0.451577
S01.20714856	0.197072
S01.20716114	0.28491
S01.20716117	0.443694
S01.20718326	0.19482
S01.20733349	0.295045
S01.20733373	0.234234
S01.20733415	0.475225
S01.20733420	0.406532
S01.20733444	0.21509
S01.20733447	0.474099
S01.20742316	0.522523
S01.20752794	0.288288
S01.20762746	0.451577
S01.20763326	0.171171
S01.20772945	0.238739
S01.20773102	0.489865
S01.20776930	0.28491
S01.20783271	0.248874
S01.20783363	0.25
S01.20786920	0.203829
S01.20793564	0.251126
S01.20794238	0.260135
S01.20801067	0.252252
S01.20835608	0.466216
S01.20835751	0.384009
S01.20847282	0.434685
S01.20922919	0.381757
S01.20923040	0.362613
S01.20929678	0.224099
S01.20929835	0.108108
S01.20929837	0.304054
S01.20929850	0.211712
S01.20929852	0.476351
S01.20954066	0.224099
S01.20954181	0.413288
S01.20954182	0.415541
S01.20954276	0.466216
S01.20956801	0.445946
S01.20962113	0.498874
S01.21001980	0.438063
S01.21002039	0.283784
S01.21002044	0.27027
S01.21002066	0.434685
S01.21002821	0.213964
S01.21004013	0.400901
S01.21004014	0.433559
S01.21004183	0.42455
S01.21004201	0.448198
S01.21005870	0.38964
S01.21047121	0.378378
S01.21047123	0.378378
S01.21047135	0.175676
S01.21047142	0.290541
S01.21071779	0.352477
S01.21071788	0.666667
S01.21071795	0.665541
S01.21071809	0.666667
S01.21071890	0.283784
S01.21071992	0.201577
S01.21089155	0.100225
S01.21098368	0.338964
S01.21098600	0.202703
S01.21099568	0.408784
S01.21099583	0.29955
S01.21099690	0.239865
S01.21105306	0.179054
S01.21105309	0.440315
S01.21105486	0.220721
S01.21105531	0.296171
S01.21105600	0.27027
S01.21107759	0.456081
S01.21107761	0.470721
S01.21107763	0.308559
S01.21107818	0.320946
S01.21107893	0.31982
S01.21108642	0.29955
S01.21120010	0.338964
S01.21120191	0.351351
S01.21138750	0.188063
S01.21154081	0.414414
S01.21160588	0.158784
S01.21166030	0.286036
S01.21166039	0.148649
S01.21168414	0.165541
S01.21168419	0.351351
S01.21180181	0.259009
S01.21180238	0.408784
S01.21185145	0.103604
S01.21188211	0.359234
S01.21188222	0.407658
S01.21188333	0.278153
S01.21188359	0.278153
S01.21190108	0.272523
S01.21191870	0.123874
S01.21191871	0.125
S01.21191872	0.125
S01.21191874	0.125
S01.21191876	0.123874
S01.21191878	0.125
S01.21225816	0.273649
S01.21227511	0.271396
S01.21227538	0.0990991
S01.21236719	0.39527
S01.21236760	0.322072
S01.21248098	0.191441
S01.21255659	0.456081
S01.21269355	0.34009
S01.21269359	0.135135
S01.21269362	0.320946
S01.21269366	0.135135
S01.21272728	0.271396
S01.21297253	0.341216
S01.21297546	0.199324
S01.21297658	0.309685
S01.21298330	0.208333
S01.21313265	0.420045
S01.21325461	0.404279
S01.21325488	0.237613
S01.21325489	0.247748
S01.21327482	0.197072
S01.21327483	0.181306
S01.21327500	0.353604
S01.21335217	0.197072
S01.21335259	0.346847
S01.21337822	0.193694
S01.21337878	0.416667
S01.21337897	0.417793
S01.21337924	0.273649
S01.21337968	0.363739
S01.21337973	0.181306
S01.21337974	0.181306
S01.21372032	0.460586
S01.21372190	0.418919
S01.21411211	0.246622
S01.21411216	0.246622
S01.21411231	0.311937
S01.21411263	0.35473
S01.21415929	0.436937
S01.21415999	0.448198
S01.21418367	0.44482
S01.21423746	0.369369
S01.21431309	0.347973
S01.21431411	0.46509
S01.21441263	0.245495
S01.21441264	0.435811
S01.21443403	0.560811
S01.21443493	0.11036
S01.21468564	0.396396
S01.21468565	0.39527
S01.21471623	0.30518
S01.21476795	0.261261
S01.21476804	0.316441
S01.21476890	0.487613
S01.21493983	0.449324
S01.21493993	0.280405
S01.21494184	0.306306
S01.21494396	0.29955
S01.21494455	0.195946
S01.21554857	0.353604
S01.21554961	0.488739
S01.21567679	0.403153
S01.21591669	0.0934685
S01.21597076	0.108108
S01.21639030	0.322072
S01.21647280	0.105856
S01.21647295	0.51464
S01.21649774	0.467342
S01.21649778	0.488739
S01.21650102	0.106982
S01.21650139	0.322072
S01.21681997	0.326577
S01.21684456	0.317568
S01.21684483	0.453829
S01.21684691	0.387387
S01.21706877	0.100225
S01.21720920	0.225225
S01.21720935	0.224099
S01.21720938	0.274775
S01.21720970	0.0968468
S01.21723616	0.391892
S01.21723662	0.313063
S01.21723718	0.323198
S01.21855390	0.148649
S01.21882022	0.346847
S01.21882034	0.333333
S01.21883054	0.468468
S01.21883222	0.516892
S01.21887589	0.114865
S01.21889394	0.111486
S01.21889410	0.111486
S01.21889438	0.111486
S01.21893735	0.272523
S01.21897323	0.113739
S01.21897378	0.199324
S01.21897380	0.199324
S01.21897405	0.114865
S01.21897452	0.203829
S01.21897478	0.359234
S01.21897533	0.341216
S01.21897545	0.113739
S01.21910089	0.268018
S01.21910135	0.268018
S01.21910146	0.52027
S01.21910149	0.113739
S01.21911579	0.352477
S01.21911603	0.353604
S01.21946689	0.117117
S01.21951233	0.0945946
S01.21951245	0.0934685
S01.21951247	0.0945946
S01.21987196	0.333333
S01.21987221	0.111486
S01.21987229	0.265766
S01.21988635	0.114865
S01.21988740	0.097973
S01.21988755	0.097973
S01.22000834	0.14527
S01.22031122	0.113739
S01.22031586	0.114865
S01.22032433	0.118243
S01.22032584	0.11036
S01.22033038	0.105856
S01.22035410	0.101351
S01.22035421	0.308559
S01.22035423	0.231982
S01.22035426	0.273649
S01.22035438	0.231982
S01.22035439	0.231982
S01.22035463	0.101351
S01.22035490	0.351351
S01.22035492	0.271396
S01.22035538	0.108108
S01.22040637	0.105856
S01.22040649	0.105856
S01.22040706	0.0968468
S01.22040709	0.459459
S01.22040718	0.47973
S01.22040742	0.0990991
S01.22055978	0.0945946
S01.22056018	0.0945946
S01.22064296	0.371622
S01.22064299	0.109234
S01.22064310	0.109234
S01.22064319	0.289414
S01.22067287	0.112613
S01.22067365	0.115991
S01.22073708	0.114865
S01.22135853	0.273649
S01.22138380	0.105856
S01.22138382	0.11036
S01.22138463	0.103604
S01.22138479	0.102477
S01.22142375	0.271396
S01.22156030	0.100225
S01.22156066	0.100225
S01.22156079	0.0923423
S01.22156104	0.0923423
S01.22156119	0.411036
S01.22156124	0.0923423
S01.22163048	0.114865
S01.22168911	0.0810811
S01.22170111	0.0990991
S01.22170126	0.0990991
S01.22170143	0.524775
S01.22170187	0.438063
S01.22182524	0.0585586
S01.22183693	0.275901
S01.22183694	0.114865
S01.22186228	0.355856
S01.22186247	0.427928
S01.22186258	0.515766
S01.22186390	0.512387
S01.22186408	0.351351
S01.22187383	0.103604
S01.22187386	0.10473
S01.22187388	0.103604
S01.22187389	0.103604
S01.22203249	0.438063
S01.22203346	0.216216
S01.22203363	0.21509
S01.22205151	0.114865
S01.22205198	0.271396
S01.22205372	0.117117
S01.22205685	0.114865
S01.22205701	0.114865
S01.22219673	0.115991
S01.22219681	0.388514
S01.22219712	0.109234
S01.22221105	0.114865
S01.22221138	0.511261
S01.22221148	0.114865
S01.22222377	0.5
S01.22223638	0.471847
S01.22253184	0.111486
S01.22253214	0.509009
S01.22253253	0.114865
S01.22256205	0.106982
S01.22256232	0.106982
S01.22259470	0.328829
S01.22264803	0.505631
S01.22264933	0.475225
S01.22268308	0.102477
S01.22268333	0.102477
S01.22270169	0.109234
S01.22270234	0.501126
S01.22270255	0.0878378
S01.22270263	0.0900901
S01.22270593	0.097973
S01.22270696	0.101351
S01.22270709	0.27027
S01.22272679	0.11036
S01.22272696	0.497748
S01.22272722	0.373874
S01.22273586	0.487613
S01.22273624	0.0957207
S01.22273646	0.466216
S01.22273654	0.466216
S01.22273667	0.0957207
S01.22278409	0.201577
S01.22278546	0.0810811
S01.22278567	0.44482
S01.22278569	0.079955
S01.22278580	0.443694
S01.22278755	0.475225
S01.22278764	0.470721
S01.22288464	0.114865
S01.22288482	0.114865
S01.22289058	0.206081
S01.22289165	0.113739
S01.22316327	0.436937
S01.22316349	0.436937
S01.22316353	0.143018
S01.22316355	0.441441
S01.22320098	0.352477
S01.22320106	0.332207
S01.22329686	0.141892
S01.22329721	0.131757
S01.22329722	0.131757
S01.22329736	0.376126
S01.22329965	0.125
S01.22329985	0.407658
S01.22329988	0.123874
S01.22336009	0.143018
S01.22336066	0.141892
S01.22336084	0.260135
S01.22336122	0.141892
S01.22336143	0.141892
S01.22343784	0.262387
S01.22345435	0.399775
S01.22345489	0.131757
S01.22345491	0.132883
S01.22345593	0.146396
S01.22346757	0.141892
S01.22346776	0.191441
S01.22353514	0.13964
S01.22353526	0.13964
S01.22353725	0.274775
S01.22353733	0.418919
S01.22353757	0.0686937
S01.22353778	0.141892
S01.22353824	0.141892
S01.22364190	0.307432
S01.22364204	0.141892
S01.22377769	0.189189
S01.22377780	0.467342
S01.22377804	0.128378
S01.22377835	0.352477
S01.22377837	0.126126
S01.22377852	0.483108
S01.22377891	0.483108
S01.22377900	0.141892
S01.22378437	0.318694
S01.22378452	0.414414
S01.22378454	0.40991
S01.22383223	0.105856
S01.22383673	0.138514
S01.22398524	0.0923423
S01.22407353	0.48536
S01.22407412	0.20045
S01.22413028	0.101351
S01.22416900	0.141892
S01.22433045	0.306306
S01.22433072	0.237613
S01.22433084	0.408784
S01.22433114	0.408784
S01.22433122	0.141892
S01.22433165	0.182432
S01.22438253	0.358108
S01.22438291	0.292793
S01.22438299	0.28491
S01.22439036	0.126126
S01.22439063	0.125
S01.22439257	0.193694
S01.22439279	0.13964
S01.22439284	0.13964
S01.22439299	0.20045
S01.22440195	0.333333
S01.22440219	0.140766
S01.22440236	0.125
S01.22442437	0.658784
S01.22442441	0.658784
S01.22442468	0.721847
S01.22453984	0.341216
S01.22454014	0.277027
S01.22455549	0.140766
S01.22455584	0.397523
S01.22455599	0.154279
S01.22473810	0.512387
S01.22473860	0.127252
S01.22473869	0.403153
S01.22473875	0.127252
S01.22473904	0.415541
S01.22473929	0.402027
S01.22474915	0.218468
[truncated: 46,657 more rows]
